# Supplementary material for: Closing the air gap: the use of drones for studying wildlife ecophysiology
Source: Biol Rev Camb Philos Soc. 2025 Jan 17;100(3):1206–28. doi: 10.1111/brv.13181 (PMC12120397; doi:10.1111/brv.13181)
Supplement: Supplementary file 2 — Data S1. Full data set of extracted information for all papers included in this review. [file BRV-100-1206-s001.xlsx]

## Sheet: Sheet1
Topic 1	Topic 2	Topic 3	Type	Environment	Class	Class 2	Functional Group	Functional Group 2	Functional Group 3	Species 1 (common name)	Species 2 (common name)	Species 3 (common name)	Species 4 (common name)	Species 5 (common name)	Species 6 (common name)	Research Location 1	Research Location 2	Research Location 3	Research Location 4	Research Location 5	Lead Author Institution Location (country) 1	Lead Author Institution Location (country) 2	Drone Type	Drone 1	Drone 1 Class	Drone 2	Drone 2 Class	Drone 3	Drone 3 Class	Drone 4	Drone 4 Class	Drone 5	Drone 5 Class	Drone 6	Drone 6 Class	Drone 7	Drone 7 Class	Drone 8	Drone 8 Class	Sensor 1	Sensor 2	Hardware 1	Hardware 2 - drone	Hardware 3 - not drone	Hardware 4 - not drone	Hardware 5 - not drone	Technique/Method 1	Technique/Method 2	Technique/Method 3
Microbiome			Research Article	Marine	Reptilia		Cetacean			Bryde's whale	Fin whale	Sperm whale	Humpback whale	Blue whale		Mexico					U.K.		Modified/custom multirotor	Thunder Tiger Model Helicopter	Small															RGB		UAV	Blow Sample Collection Plates				Genetic sequencing	Microbiome
Disease			Methods Validation / Case Study	Inland	Mammalia		Primate			Pig-tailed macaques						Malaysia	Philippines				U.K.		Commercial fixed-wing	Sensefly eBee	Very small															RGB		UAV		Satellite telemetry	Telemetry			Structure from Motion - Orthomosaic, 3-D model
Disease			Research Article	Inland	Mammalia		Ungulate			Wild boar	Red deer	Fallow deer	Domestic cow			Spain					Spain		Modified/custom fixed-wing	Easy Fly	Small															RGB		UAV		Tissue sampling			Aerial photography	Pathology
Body Condition/Morphometrics			Research Article	Coastal	Mammalia		Pinniped			Leopard seal						Antarctica					U.S.A.		Modified/custom multirotor	Aerial Imaging Systems APH-22	Small															RGB		UAV					Photogrammetry	Single Camera Photogrammetry
Body Condition/Morphometrics			Methods Validation / Case Study	Coastal	Mammalia		Pinniped			Harbour seal	Grey seal					U.K.					Canada		Modified/custom multirotor	DJI 450	Very Small	Cinestar 6	Small	Vulcan 8	Very small	Skyjib 8	Small									RGB		UAV					Photogrammetry	Single Camera Photogrammetry
Body Condition/Morphometrics			Research Article	Marine	Mammalia		Cetacean			Killer whale						Canada					U.S.A.		Modified/custom multirotor	Aerial Imaging Systems APH-22	Small															RGB		UAV					Photogrammetry	Single Camera Photogrammetry
Body Condition/Morphometrics			Note/Brief Communication	Marine	Mammalia		Cetacean			Blue whale						Chile					U.S.A.		Modified/custom multirotor	Aerial Imaging Systems APH-22	Small															RGB		UAV					Photogrammetry	Single Camera Photogrammetry
Body Condition/Morphometrics			Methods Validation / Case Study	Coastal	Mammalia		Pinniped			Leopard seal						Antarctica					U.S.A.		Modified/custom multirotor	Aerial Imaging Systems APH-22	Small															RGB		UAV					Photogrammetry	Single Camera Photogrammetry
Microbiome			Research Article	Marine	Mammalia		Cetacean			Humpback whale						Australia					Australia		Modified/custom multirotor	Custom	Small															RGB		UAV	Blow Sample Collection Plates				Genetic sequencing	Microbiome
Body Condition/Morphometrics			Research Article	Marine	Mammalia		Cetacean			Bowhead whale						Canada					Canada		Commercial multirotor	DJI Phantom 3 Pro	Very small															RGB		UAV					Photogrammetry	Single Camera Photogrammetry	Video
Microbiome	Disease		Research Article	Marine	Mammalia		Cetacean			Humpback whale						U.S.A.	Canada				U.S.A.		Modified/custom multirotor	Aerial Imaging Systems APH-22	Small															RGB		UAV	Blow Sample Collection Plates				Genetic sequencing	Microbiome
Body Condition/Morphometrics			Research Article	Marine	Mammalia		Cetacean			Southern right whale						New Zealand					New Zealand		Modified/custom multirotor	DJI Inspire 1	Small															RGB		UAV	Laser altimeter				Photogrammetry	Single Camera Photogrammetry
Body Condition/Morphometrics	Bioenergetics		Research Article	Marine	Mammalia		Cetacean			Southern right whale						Australia					Australia		Modified/custom multirotor	DJI Inspire 1 Pro	Small															RGB		UAV	Laser altimeter				Photogrammetry	Single Camera Photogrammetry
Vital signs			Note/Brief Communication	Marine	Mammalia		Cetacean			Dusky dolphin						New Zealand					New Zealand		Commercial multirotor	DJI Phantom 4	Very small															RGB		UAV					Video
Kinematics/Biomechanics			Research Article	Marine	Reptilia		Crocodilian			American crocodile						Costa Rica					U.S.A.		Commercial multirotor	DJI Phantom 3 Pro	Very small															RGB		UAV					Video
Body Condition/Morphometrics			Research Article	Marine	Cnidaria		Jellyfish			Jelly blubber						Australia					Australia		Commercial multirotor	DJI Phantom 3 Pro	Very small	DJI Phantom 4	Very small	DJI Phantom 4 Pro	Very small	DJI Inspire 1 Pro	Small									RGB		UAV					Photogrammetry	Structure from Motion - Orthomosaic
Disease			Methods Validation / Case Study	Inland	Mammalia		Ungulate			Wild boar	Red deer	Fallow deer	Domestic cow			Spain					Spain		Commercial fixed-wing	Sensefly eBee	Very small															RGB		UAV		Tissue sampling			Aerial photography	Pathology
Body Condition/Morphometrics			Methods Validation / Case Study	Freshwater	Reptilia		Crocodilian			Nile crocodile						South Africa					South Africa		Commercial multirotor	DJI Phantom 3	Very small															RGB		UAV					Photogrammetry	Structure from Motion - Orthomosaic
Microbiome			Note/Brief Communication	Marine	Mammalia		Cetacean			Humpback whale						Australia					Australia		Modified/custom multirotor	Custom	Not specified															RGB		UAV	Blow Sample Collection Plates				Genetic sequencing	Virome
Body Condition/Morphometrics			Research Article	Coastal	Mammalia		Pinniped			Australian fur seal						Australia					Australia		Commercial multirotor	3D Robotics Solo	Very Small	DJI Phantom 4 Pro	Very small													RGB		UAV					Photogrammetry	Structure from Motion - Orthomosaic
Body Condition/Morphometrics	Bioenergetics	Vital Signs	Research Article	Marine	Mammalia		Cetacean			Southern right whale						Australia					Denmark		Commercial multirotor	DJI Phantom 3 Pro	Very small	DJI Inspire 1 pro	Small													RGB		UAV	Laser altimeter				Photogrammetry	Single Camera Photogrammetry	Video
Body Condition/Morphometrics			Research Article	Marine	Mammalia		Cetacean			Southern right whale						Argentina					Denmark		Commercial multirotor	DJI Inspire 1	Small															RGB		UAV	Laser altimeter				Photogrammetry	Single Camera Photogrammetry
Genetics			Research Article	Marine	Mammalia		Cetacean			Bottlenose dolphin	Australian humpback dolphin					Australia					Australia		Modified/custom multirotor	Custom	Not specified															RGB		UAV	Blow Sample Collection Plates				Genetic sequencing
Body Condition/Morphometrics			Research Article	Marine	Mammalia		Cetacean			Killer whale						U.S.A.					U.S.A.		Modified/custom multirotor	Aerial Imaging Systems APH-22	Small															RGB		UAV	Laser altimeter				Photogrammetry	Single Camera Photogrammetry
Vital signs			Research Article	Marine	Mammalia		Cetacean			Humpback whale						Cook Islands					New Zealand		Commercial multirotor	DJI Matrice 200	Small															RGB	Thermal	UAV					Video	Spectral analysis	Themographic analysis
Body Condition/Morphometrics			Research Article	Freshwater	Mammalia		Ungulate			Common hippopotamus						Botswana					Australia		Commercial multirotor	DJI Phantom 4 Pro	Very small															RGB		UAV					Photogrammetry	Single Camera Photogrammetry
Body Condition/Morphometrics			Research Article	Marine	Mammalia		Cetacean			Blue whale	Humpback whale	Antarctic minke whale				U.S.A.	Antarctica				U.S.A.		Both multirotor	Mikrokopter LemHex-44	Very small	FreeFly Alta 6	Small													RGB		UAV					Photogrammetry	Single Camera Photogrammetry	AI/Machine learning
Body Condition/Morphometrics			Methods Validation / Case Study	Marine	Mammalia		Cetacean			Blue whale	Gray whale					U.S.A.					U.S.A.	New Zealand	Commercial multirotor	DJI Phantom 3 Pro	Very small															RGB		UAV					Photogrammetry	Single Camera Photogrammetry
Vital signs			Research Article	Inland	Mammalia		Primate			Howler monkey	Spider monkey	Kinkajou				Panama					U.S.A.		Modified/custom multirotor	DJI Matrice 600	Small															RGB	Thermal	UAV					Video	Thermographic analysis
Body Condition/Morphometrics	Kinematics/Biomechanics	Bioenergetics	Research Article	Marine	Mammalia		Cetacean			Bryde's whale	Fin whale	Antarctic Minke whale	Humpback whale	Blue whale		U.S.A.	Canada	Denmark (Greenland)	South Africa	Portugal (Azores)	U.S.A.		Both multirotor	DJI Phantom 3 Pro	Very small	DJI Phantom 4 Pro	Very small	Mikrokopter LemHex-44	Very small	FreeFly Alta 6	Small									RGB		UAV	Laser altimeter	Biologger	Animal-Borne Camera		Photogrammetry	Single Camera Photogrammetry
Disease			Research Article	Inland	Mammalia		Primate			Long-tailed macaque						Malaysia					U.K.		Not specified	Not specified																RGB		UAV		Satellite telemetry	Blood Sampling		Photogrammetry	Structure from Motion - Orthomosaic	Pathology
Vital signs			Research Article	Coastal	Not Specified		Not Specified			N/A		N/A				U.S.A.					U.S.A.		Not specified	Not specified																RGB		UAV					Photogrammetry	Structure from Motion - Digital Surface Model
Body Condition/Morphometrics	Kinematics/Biomechanics		Research Article	Marine	Mammalia		Cetacean			Humpback whale						U.S.A.					U.S.A.		Commercial multirotor	DJI Phantom 3 Pro	Very small															RGB		UAV		Video cameras			Video	Photogrammetry	Single Camera Photogrammetry
Injury			Note/Brief Communication	Coastal	Mammalia		Pinniped			Grey seal						U.S.A.					U.K.		Both multirotor	DJI Inspire 1	Small	Aerial Imaging Systems APH-22	Small													RGB		UAV					Photogrammetry	Structure from Motion - Orthomosaic
Kinematics/Biomechanics			Research Article	Inland	Mammalia		Ungulate			Giraffe						South Africa					U.K.		Commercial multirotor	DJI Phantom 4	Very small															RGB		UAV		Laser range finder			Photogrammetry	Structure from Motion - 3-D model	Video
Injury			Methods Validation / Case Study	Coastal	Mammalia		Pinniped			Australian fur seal						Australia					Australia		Commercial multirotor	DJI Phantom 4	Very small															RGB		UAV					Photogrammetry	Structure from Motion - Orthomosaic
Body Condition/Morphometrics			Research Article	Marine	Chondrichthyes		Shark			White shark						Australia					Australia		Commercial multirotor	DJI Phantom 4	Very small															RGB		UAV					Video	Photogrammetry	Single Camera Photogrammetry
Body Condition/Morphometrics			Note/Brief Communication	Coastal	Mammalia		Pinniped			Southern elephant seal						Antarctica					Poland		Commercial multirotor	DJI Inspire 2	Small															RGB		UAV					Photogrammetry	Structure from Motion - Orthomosaic
Body Condition/Morphometrics			Note/Brief Communication	Coastal	Mammalia		Pinniped			Northern elephant seal						U.S.A.					U.S.A.		Commercial multirotor	DJI Phantom 3 Adv	Very small															RGB		UAV					Photogrammetry	Single Camera Photogrammetry
Body Condition/Morphometrics			Research Article	Marine	Chondrichthyes		Ray			Short-tail stingray						Australia					Australia		Commercial multirotor	DJI Mavic Pro	Very small															RGB		UAV					Photogrammetry	Single Camera Photogrammetry	Video
Body Condition/Morphometrics			Note/Brief Communication	Marine	Mammalia		Cetacean			Killer whale						U.S.A.					U.S.A.		Modified/custom multirotor	Aerial Imaging Systems APH-22	Small															RGB		UAV					Photogrammetry	Single Camera Photogrammetry
Body Condition/Morphometrics	Kinematics/Biomechanics	Bioenergetics	Research Article	Marine	Mammalia		Cetacean			Antarctic minke whale	Blue whale	Fin whale	Humpback whale			U.S.A.	Antarctica	Greenland			U.S.A.		Both multirotor	DJI Phantom 3 Pro	Very small	DJI Phantom 4 Pro	Very small	Mikrokopter LemHex-44	Very small	FreeFly Alta 6	Small									RGB		UAV	Laser altimeter	Biologger	Animal-Borne Camera		Photogrammetry	Single Camera Photogrammetry	Video
Vital signs			Research Article	Marine	Mammalia		Cetacean			Dusky dolphin						U.S.A.					New Zealand		Commercial multirotor	DJI Phantom 4	Very small															RGB		UAV					Video
Body Condition/Morphometrics			Research Article	Marine	Osteichthyes		Bony Fish			Atlantic bluefin tuna						U.S.A.					U.S.A.		Modified/custom multirotor	Aerial Imaging Systems APH-22	Small															RGB		UAV					Photogrammetry	Single Camera Photogrammetry
Body Condition/Morphometrics			Research Article	Marine	Mammalia		Cetacean			Blue whale						Chile					U.S.A.		Modified/custom multirotor	Aerial Imaging Systems APH-22	Small															RGB		UAV					Photogrammetry	Single Camera Photogrammetry
Vital signs			Research Article	Marine	Mammalia		Cetacean			Humpback whale	North Atlantic right whale					U.S.A.					U.K.		Modified/custom multirotor	DJI Inspire 1 RAW	Small															RGB		UAV	Blow Sample Collection Plates	Laser altimeter			Video	Photogrammetry	Single Camera Photogrammetry
Body Condition/Morphometrics			Research Article	Coastal	Mammalia		Pinniped			Australian sea lion						Australia					Australia		Commercial multirotor	DJI Inspire 2	Small															RGB		UAV					Photogrammetry	Structure from Motion - Orthomosaic
Bioenergetics			Research Article	Freshwater	Aves		Swan			Mute swan						Denmark					Denmark		Commercial multirotor	DJI Phantom 4 Pro	Very small															RGB		UAV					Video
Body Condition/Morphometrics	Kinematics/Biomechanics	Bioenergetics	Research Article	Marine	Mammalia		Cetacean			Blue whale						New Zealand					U.S.A.		Commercial multirotor	DJI Phantom 4 Advanced	Very small															RGB		UAV		Sonar			Photogrammetry	Single Camera Photogrammetry	Video
Microbiome			Research Article	Marine	Mammalia		Cetacean			Bottlenose dolphin	Sperm whale					Italy					Italy		Modified/custom multirotor	SplashDrone	Very small															RGB		UAV	Blow Sample Collection Plates				Genetic sequencing
Kinematics/Biomechanics	Body Condition/Morphometrics		Research Article	Marine	Chondrichthyes		Shark			Blacktip reef shark						U.S.A.					U.S.A.		Commercial multirotor	DJI Phantom 4 Pro	Very small															RGB		UAV					Video		Photogrammetry
Bioenergetics	Injury	Vital signs	Research Article	Marine	Mammalia		Cetacean			Southern right whale						Argentina	Australia				Denmark		Commercial multirotor	DJI Mavic Pro (platinum)	Very small	DJI Phantom Pro 3	Very small													RGB		UAV					Photogrammetry	Single Camera Photogrammetry	Video
Body Condition/Morphometrics	Injury		Research Article	Marine	Mammalia		Cetacean			Humpback whale						U.S.A.					U.S.A.		Commercial multirotor	DJI Phantom Pro+	Very small															RGB		UAV	Laser altimeter				Photogrammetry	Single Camera Photogrammetry	Single Camera Photogrammetry
Body Condition/Morphometrics	Bioenergetics	Kinematics/Biomechanics	Research Article	Marine	Mammalia		Cetacean			Humpback whale	Blue whale	Fin whale	Antarctic minke whale			U.S.A.	Antarctica	South Africa			U.S.A.		Both multirotor	DJI Phantom 4 Pro	Very small	DJI Phantom 4 Advanced	Very small	Mikrokopter LemHex-44	Very small	Freefly Alta 6	Small									RGB		UAV	Laser altimeter	Biologger	Animal-Borne Camera	Sonar	Photogrammetry	Single Camera Photogrammetry
Body Condition/Morphometrics	Bioenergetics		Research Article	Marine	Mammalia		Cetacean			Gray whale						Mexico					Denmark		Commercial multirotor	DJI Inspire 1 Pro	Small															RGB		UAV	Laser altimeter				Photogrammetry	Single Camera Photogrammetry	Video
Body Condition/Morphometrics			Methods Validation / Case Study	Marine	Mammalia		Cetacean			Harbour porpoise						Germany	Denmark				U.S.A.		Commercial multirotor	DJI Inspire 1	Small															RGB		UAV	Laser altimeter	Video cameras			Photogrammetry	Structure from Motion - 3-D model
Body Condition/Morphometrics			Note/Brief Communication	Marine	Mammalia		Cetacean			Sperm whale						New Zealand					New Zealand		Commercial multirotor	DJI Inspire 1	Small															RGB		UAV	Laser altimeter	Hydrophone			Photogrammetry	Single Camera Photogrammetry
Body Condition/Morphometrics			Research Article	Marine	Mammalia		Cetacean			Killer whale						Antarctica					U.S.A.		Modified/custom multirotor	Aerial Imaging Systems APH-22	Small															RGB		UAV					Photogrammetry	Single Camera Photogrammetry
Body Condition/Morphometrics			Research Article	Marine	Mammalia		Cetacean			Australian snubfin dolphin	Australian humpback dolphin					Australia					Australia		Commercial multirotor	DJI Phantom 4 Pro	Very small															RGB		UAV					Photogrammetry	Single Camera Photogrammetry
Microbiome	Endocrine	Genetics	Research Article	Marine	Mammalia		Cetacean			Blue whale	Humpback whale	Killer whale				U.S.A.	Mexico	Gabon	Dominican Republic		U.S.A.		Modified/custom multirotor	DJI Inspire 2	Small	DJI Mavic Pro	Very small													RGB		UAV	Blow Sample Collection Plates				Video	Endocrine analysis	Genetic sequencing
Vital signs			Research Article	Inland	Reptilia		Lizard			Viviparous lizard						France					France		Commercial multirotor	DJI Phantom 3 Pro	Very small															RGB		UAV		Temperature loggers			Photogrammetry	Structure from Motion - Orthomosaic
Body Condition/Morphometrics	Kinematics/Biomechanics	Bioenergetics	Research Article	Marine	Mammalia		Cetacean			Bryde's whale	Fin whale	Antarctic Minke whale	Humpback whale	Blue whale	Sei whale	U.S.A.	Canada	Denmark (Greenland)	South Africa	U.K. (Falkland Islands)	U.S.A.		Both multirotor	DJI Phantom 3 Pro	Very small	DJI Phantom 4 Pro	Very small	Mikrokopter LemHex-44	Very small	FreeFly Alta 6	Small									RGB		UAV	Laser altimeter	Biologger	Animal-Borne Camera		Photogrammetry	Single Camera Photogrammetry
Body Condition/Morphometrics			Research Article	Marine	Mammalia		Cetacean			Humpback whale						Madagascar					Madagascar		Commercial multirotor	DJI Phantom 4 Pro	Very small															RGB		UAV					Photogrammetry	Single Camera Photogrammetry
Body Condition/Morphometrics	Bioenergetics	Vital signs	Research Article	Marine	Mammalia		Cetacean			Humpback whale						Australia					Denmark		Commercial multirotor	DJI Phantom 4 Advanced	Very small															RGB		UAV					Photogrammetry	Single Camera Photogrammetry
Body Condition/Morphometrics	Bioenergetics		Research Article	Marine	Mammalia		Cetacean			Pygmy killer whales						U.S.A.					U.S.A.		Commercial multirotor	DJI Inspire 2	Small															RGB		UAV	Laser altimeter		Tissue sampling (lipid concentration)		Photogrammetry	Single Camera Photogrammetry
Body Condition/Morphometrics	Bioenergetics		Research Article	Coastal	Mammalia		Pinniped			Grey seal						Canada					U.S.A.		Commercial multirotor	Freefly Alta 6	Small															RGB		UAV					Photogrammetry	Structure from Motion - Orthomosaic, 3D model, Digital Surface Model
Injury			Research Article	Marine	Mammalia		Cetacean			Humpback whale	Fin whale	Blue whale				Canada					Canada		Commercial multirotor	DJI Phantom 4 Pro	Very small	DJI Inspire 2	Small													RGB		UAV					Video
Body Condition/Morphometrics			Research Article	Marine	Chondrichthyes		Shark			White shark						Australia					Australia		Commercial multirotor	DJI Phantom 4	Very small															RGB		UAV					Video	Photogrammetry	Single Camera Photogrammetry
Body Condition/Morphometrics			Research Article	Inland	Mammalia		Ungulate			Arabian oryx						United Arab Emirates					Czech Republic		Commerical multirotor & commercial fixed-wing	DJI Inspire 2	Small	Sensefly eBee Plus	Small													RGB		UAV					Photogrammetry	Structure from Motion - Orthomosaic	AI/Machine learning
Body Condition/Morphometrics			Note/Brief Communication	Coastal	Mammalia		Cetacean			Humpback whale						U.S.A.					U.S.A.		Commercial multirotor	DJI Mavic 2 Pro	Very small															RGB		UAV		Handheld LIDAR			Photogrammetry	Structure from Motion - 3-D model
Body Condition/Morphometrics			Note/Brief Communication	Marine	Chondrichthyes		Shark			Whale shark						Mexico					Mexico		Commercial multirotor	DJI Phantom 4 Pro	Very small															RGB		UAV					Photogrammetry	Single Camera Photogrammetry	Video
Body Condition/Morphometrics			Research Article	Marine	Mammalia		Pinniped			Harbour seal						Sweden					Sweden		Commercial multirotor	DJI Matrice 200	Small	DJI Phantom 4 Pro	Very small													RGB		UAV					Photogrammetry	Structure from Motion - Orthomosaic	AI/Machine learning
Body Condition/Morphometrics	Endocrine	Genetics	Research Article	Marine	Mammalia		Cetacean			Humpback whale						Antarctica					U.S.A.		Both multirotor	DJI Inspire 1 Pro	Small	Mikrokopter LemHex-44	Very small	FreeFly Alta 6	Small											RGB		UAV	Laser altimeter	Tissue Sampling			Photogrammetry	Single Camera Photogrammetry	Genetic sequencing
Body Condition/Morphometrics			Research Article	Marine	Mammalia		Cetacean			Short-finned pilot whale						Dominica	Spain (Canary Islands)	Portugal (Azores)			Spain		Commercial multirotor	DJI Inspire 1 Pro	Small	DJI Phantom 4 Pro	Very small													RGB		UAV	Laser altimeter				Photogrammetry	Single Camera Photogrammetry
Body Condition/Morphometrics	Endocrine	Genetics	Research Article	Marine	Mammalia		Cetacean			Antarctic minke whale						Antarctica					U.S.A.		Modified/custom multirotor	Mikrokopter LemHex-44	Very small	FreeFly Alta 6	Small													RGB		UAV	Laser altimeter	Tissue Sampling			Photogrammetry	Single Camera Photogrammetry	Genetic sequencing
Body Condition/Morphometrics			Research Article	Marine	Chondrichthyes	Reptilia	Shark	Sea turtle		Nurse shark	Green turtle					The Bahamas					U.S.A.		Modified/custom multirotor	DJI Matrice 600	Small															RGB		UAV	Stereo-Video Cameras				Photogrammetry	Stereo-Video Camera
Body Condition/Morphometrics			Research Article	Marine	Mammalia		Sirenian			West Indian (Antillean) manatee						Mexico					Mexico		Both multirotor	DJI Phantom 4 Pro	Very small	DJI Mavic Pro 2	Very small													RGB		UAV	Laser altimeter				Photogrammetry	Single Camera Photogrammetry
Kinematics/Biomechanics			Research Article	Marine	Mammalia		Cetacean			Bryde's whale						New Zealand					New Zealand		Commercial multirotor	DJI Phantom 3 Pro	Very small															RGB		UAV		Biologger	Video cameras		Video
Body Condition/Morphometrics			Research Article	Freshwater	Mammalia		Ungulate			Common hippopotamus						Botswana					Australia		Commercial multirotor	DJI Phantom 4 Pro	Very small															RGB		UAV					Photogrammetry	Single Camera Photogrammetry	Multiple imputation
Body Condition/Morphometrics	Kinematics/Biomechanics	Bioenergetics	Research Article	Marine	Mammalia		Cetacean			Fin whale	Antarctic Minke whale	Humpback whale	Blue whale			U.S.A.	Antarctica				U.S.A.		Both multirotor	DJI Phantom 3 Pro	Very small	DJI Phantom 4 Pro	Very small	Mikrokopter LemHex-44	Very small	FreeFly Alta 6	Small									RGB		UAV	Laser altimeter	Biologger	Animal-Borne Camera		Photogrammetry	Single Camera Photogrammetry	Video
Body Condition/Morphometrics			Research Article	Marine	Mammalia		Cetacean			Humpback whale						U.S.A.	Australia				U.S.A.		Commercial multirotor	DJI Phantom Pro+	Very small															RGB		UAV	Laser altimeter				Photogrammetry	Single Camera Photogrammetry
Vital signs			Research Article	Marine	Mammalia		Cetacean			North Atlantic right whale						Canada					U.S.A.		Modified/custom multirotor	DJI Inspire 1	Small															RGB	Thermal	UAV	Laser altimeter	Tissue sampling			Video	Thermographic analysis	Histology
Body Condition/Morphometrics	Bioenergetics		Research Article	Marine	Mammalia		Cetacean			Southern right whale						New Zealand					U.S.A.		Modified/custom multirotor	DJI Inspire 1 Pro	Small															RGB		UAV	Laser altimeter				Photogrammetry	Single Camera Photogrammetry
Injury			Note/Brief Communication	Marine	Mammalia		Cetacean			Beluga whale						Canada					Canada		Commercial multirotor	DJI Phantom 4	Very small	DJI Phantom 3	Very small													RGB		UAV					Video
Body Condition/Morphometrics	Disease		Research Article	Marine	Mammalia		Cetacean			Humpback whale						Oman					U.S.A.		Both multirotor	Aerial Imaging Systems APH-22	Small	DJI Inspire 1 Pro	Small													RGB		UAV					Photogrammetry	Single Camera Photogrammetry
Body Condition/Morphometrics		Bioenergetics	Research Article	Marine	Mammalia		Cetacean			Humpback whale						Australia					Australia		Commercial multirotor	DJI Phantom 4 Pro	Very small															RGB		UAV					Photogrammetry	Single Camera Photogrammetry
Body Condition/Morphometrics	Vital Signs		Research Article	Inland	Reptilia		Lizard			Mesalina bahaeldini						Isreal					Israel		Commercial fixed-wing	Sensefly eBee X	Very small															RGB	Multispectral	UAV		Temperature loggers			Photogrammetry	Structure from Motion - Orthomosaic, Digital Surface Model
Body Condition/Morphometrics	Bioenergetics		Research Article	Marine	Mammalia		Cetacean			North Atlantic right whale						Canada					U.S.A.		Modified/custom multirotor	Aerial Imaging Systems APH-22	Small															RGB		UAV	Laser altimeter	Manned aircraft			Photogrammetry	Single Camera Photogrammetry
Body Condition/Morphometrics			Research Article	Marine	Mammalia		Cetacean			Bottlenose dolphin						U.K.					U.K.		Modified/custom multirotor	Mikrokopter LemHex-44	Very small															RGB		UAV	Laser altimeter	Handheld laser photogrammetry			Photogrammetry	Single Camera Photogrammetry
Body Condition/Morphometrics	Bioenergetics		Research Article	Marine	Mammalia		Cetacean			Gray whale						U.S.A.	Mexico				U.S.A.		Commercial multirotor	DJI Phantom 3 Pro	Very small	DJI Phantom 4	Very small	DJI Phantom 4 Pro	Very small	DJI Inspire 1 Pro	Small									RGB		UAV	Laser altimeter	Manned aircraft			Photogrammetry	Single Camera Photogrammetry	Video
Kinematics/Biomechanics	Body Condition/Morphometrics		Research Article	Marine	Chondrichthyes		Ray			Oceanic manta ray						U.S.A.					U.S.A.		Commercial multirotor	DJI Mavic Pro 2	Very small															RGB		UAV					Video		Photogrammetry
Body Condition/Morphometrics			Research Article	Marine	Mammalia		Cetacean			Francsicana dolphin	Guiana dolphin					Brazil					Brazil		Commercial multirotor	DJI Phantom 4 Pro	Very small															RGB		UAV					Photogrammetry	Single Camera Photogrammetry
Body Condition/Morphometrics	Endocrine		Research Article	Marine	Mammalia		Cetacean			Gray whale						U.S.A.					U.K.		Commercial multirotor	DJI Phantom 3 Pro	Very small	DJI Phantom 4	Very small	DJI Phantom 4 Pro	Very small	DJI Inspire 2	Small									RGB		UAV	Laser altimeter	Faecal Sampling			Photogrammetry	Single Camera Photogrammetry
Body Condition/Morphometrics	Endocrine		Research Article	Marine	Mammalia		Cetacean			Gray whale						U.S.A.					U.S.A.		Commercial multirotor	DJI Phantom 3 Pro	Very small	DJI Phantom 4	Very small	DJI Phantom 4 Pro	Very small	DJI Inspire 2	Small									RGB		UAV		Faecal Sampling			Photogrammetry	Single Camera Photogrammetry
Vital signs			Research Article	Freshwater	Osteichthyes		Bony Fish			Atlantic salmon	Brook trout					Canada					Canada		Commercial multirotor	DJI Matrice 210 RTK	Small															RGB	Thermal	UAV		Temperature loggers			Photogrammetry	Structure from Motion - Orthomosaic, Thermal Orthomosaic
Body Condition/Morphometrics			Research Article	Marine	Mammalia		Cetacean			Southern right whale						South Africa					South Africa		Commercial multirotor	DJI Phantom 4 Pro	Very small															RGB		UAV		Manned aircraft			Photogrammetry	Single Camera Photogrammetry
Body Condition/Morphometrics			Research Article	Freshwater	Reptilia		Crocodilian			American crocodile						Mexico					Mexico		Commercial multirotor	DJI Mavic Mini 2	Very small															RGB		UAV					Photogrammetry	Structure from Motion - Orthomosaic
Body Condition/Morphometrics			Research Article	Inland	Mammalia		Ungulate	Small carnivore	Rabbit	Domestic cow	Red deer	Stone martin	European badger	Hare sp.		Denmark					Denmark		Commercial multirotor	DJI M300 RTK	Small															RGB	Thermal	UAV					Video	Photogrammetry	Single Camera Photogrammetry
Disease	Vital Signs		Research Article	Inland	Mammalia		Ungulate			Wild boar						Germany					Germany		Commercial multirotor	DJI Matrice 200 V2	Small															RGB	Thermal	UAV					Video	Themographic analysis
Body Condition/Morphometrics	Bioenergetics	Vital signs	Research Article	Marine	Mammalia		Cetacean			Southern right whale						Australia					Denmark		Commercial multirotor	DJI Phantom 4 Advanced	Very small															RGB		UAV		Hydrophone			Photogrammetry	Single Camera Photogrammetry	Video
Body Condition/Morphometrics	Bioenergetics		Research Article	Marine	Mammalia		Cetacean			Southern right whale						Australia					Denmark		Commercial multirotor	DJI Phantom 3 Pro	Very small															RGB		UAV	Laser altimeter				Photogrammetry	Single Camera Photogrammetry	Video
Body Condition/Morphometrics			Research Article	Marine	Mammalia		Cetacean			Sperm whale						Dominica	Spain	Greece			Denmark		Commercial multirotor	DJI Inspire 1 Pro	Small	DJI Phantom 4 Pro	Very small													RGB		UAV	Laser altimeter				Photogrammetry	Single Camera Photogrammetry
Body Condition/Morphometrics	Injury		Research Article	Marine	Mammalia		Cetacean			Southern right whale						Australia					Australia		Commercial multirotor	DJI Inspire 1 Pro	Small															RGB		UAV					Photogrammetry	Single Camera Photogrammetry	Single Camera Photogrammetry
Body Condition/Morphometrics			Research Article	Freshwater	Reptilia		Crocodilian			Mugger crocodile						India					India		Commercial fixed-wing	Trinity F90+	Small															RGB		UAV	Post-Processed Kinematics				Photogrammetry	Structure from Motion - Orthomosaic
Body Condition/Morphometrics	Kinematics/Biomechanics	Bioenergetics	Research Article	Marine	Mammalia		Cetacean			Antarctic minke whale						Antarctica					U.S.A.		Both multirotor	Mikrokopter LemHex-44	Very small	FreeFly Alta 6	Small	DJI Phantom 3 Pro	Very small	DJI Phantom 4	Very small	Aerial Imaging Systems APH-22	Small							RGB		UAV	Laser altimeter	Biologger	Animal-Borne Camera		Photogrammetry	Single Camera Photogrammetry	Video
Body Condition/Morphometrics			Research Article	Marine	Mammalia		Cetacean			Killer whale						U.S.A.	Canada				U.S.A.		Modified/custom multirotor	Aerial Imaging Systems APH-22	Small	Aerial Imaging Systems APO-42	Small													RGB		UAV	Laser altimeter				Photogrammetry	Single Camera Photogrammetry
Body Condition/Morphometrics			Research Article	Marine	Mammalia		Cetacean			Bottlenose dolphin						U.S.A.					U.S.A.		Both multirotor	Aerial Imaging Systems APH-22	Small	DJI Inspire 2	Small													RGB		UAV	Laser altimeter				Photogrammetry	Single Camera Photogrammetry
Body Condition/Morphometrics			Research Article	Marine	Mammalia		Cetacean			Blue whale						U.S.A.	New Zealand	Chile			U.S.A.		Commercial multirotor	Mikrokopter LemHex-44	Very small	FreeFly Alta 6	Small													RGB		UAV	Laser altimeter				Photogrammetry	Single Camera Photogrammetry
Body Condition/Morphometrics	Bioenergetics		Research Article	Marine	Mammalia		Cetacean			Gray whale						U.S.A.	Canada	Mexico			U.S.A.		Modified/custom multirotor	Aerial Imaging Systems APH-22	Small															RGB		UAV	Temperature compensated barometer	Manned aircraft			Photogrammetry	Single Camera Photogrammetry
Injury	Disease		Note/Brief Communication	Marine	Mammalia		Cetacean			Fin whale						Antarctica					Germany		Commercial multirotor	DJI Phantom 4	Very small	DJI Inspire 2	Small													RGB		UAV		Manned aircraft			Video
Body Condition/Morphometrics			Research Article	Marine	Reptilia		Sea turtle			Green turtle	Hawksbill turtle					U.K. / Mauritius (Chagos Archipelago, Disputed)					U.K.		Commercial multirotor	Autel Robotics EVO II	Small															RGB		UAV		Satellite telemetry			Photogrammetry	Single Camera Photogrammetry
Body Condition/Morphometrics			Research Article	Inland	Mammalia		Ungulate			Asian elephant						Indonesia					Indonesia		Commercial multirotor	DJI Matrice 300 RTK	Small															RGB	Thermal	UAV	Laser altimeter	Satellite telemetry			Photogrammetry	Structure from Motion - Orthomosaic	AI/Machine learning
Body Condition/Morphometrics	Bioenergetics		Research Article	Marine	Mammalia		Cetacean			Bowhead whale						Denmark (Greenland)					Denmark		Commercial multirotor	DJI Inspire 2	Small															RGB		UAV	Laser altimeter				Photogrammetry	Single Camera Photogrammetry
Body Condition/Morphometrics	Bioenergetics		Research Article	Marine	Mammalia		Cetacean			Humpback whale						Australia					Australia		Commercial multirotor	SplashDrone	Very small															RGB		UAV					Photogrammetry	Single Camera Photogrammetry
Body Condition/Morphometrics			Research Article	Marine	Mammalia		Cetacean			North Atlantic right whale	Southern right whale					Australia	New Zealand	Argentina	U.S.A.		Denmark		Both multirotor	Aerial Imaging Systems APH-22	Small	DJI Inspire 1 Pro	Small													RGB		UAV	Laser altimeter				Photogrammetry	Single Camera Photogrammetry
Body Condition/Morphometrics	Bioenergetics		Research Article	Marine	Mammalia		Cetacean			Gray whale						U.S.A.					U.S.A.		Commercial multirotor	DJI Phantom 4 Pro	Very small	DJI Phantom 3 Pro	Very small													RGB		UAV					Photogrammetry	Single Camera Photogrammetry	Video
Body Condition/Morphometrics	Bioenergetics		Research Article	Marine	Mammalia		Cetacean			Humpback whale						Australia					Denmark		Commercial multirotor	DJI Inspire 2	Small															RGB		UAV	Laser altimeter	Tissue sampling (lipid concentration)			Photogrammetry	Single Camera Photogrammetry
Body Condition/Morphometrics	Endocrine	Injury	Research Article	Marine	Mammalia		Cetacean			Gray whale						U.S.A.					U.S.A.		Commercial multirotor	DJI Phantom 4 Pro	Very small	DJI Phantom 3 Pro	Very small													RGB		UAV		Faecal Sampling			Photogrammetry	Single Camera Photogrammetry	Endocrine analysis
Body Condition/Morphometrics			Research Article	Marine	Mammalia		Cetacean			Blue whale	Humpback whale	Antarctic minke whale				U.S.A.	Antarctica				U.S.A.		Both multirotor	Mikrokopter LemHex-44	Very small	FreeFly Alta 6	Small													RGB		UAV	Laser altimeter				Photogrammetry	Single Camera Photogrammetry
Body Condition/Morphometrics	Bioenergetics		Research Article	Marine	Mammalia		Cetacean			Humpback whale						Canada	Norway				Japan		Commercial multirotor	DJI Phantom 4 Pro	Very small															RGB		UAV		Biologger			Photogrammetry	Single Camera Photogrammetry
Bioenergetics			Research Article	Inland	Mammalia		Bear			Polar bear						Canada					Canada		Commercial multirotor	DJI Phantom 4 Pro	Very small	DJI Phantom 3 Pro	Very small													RGB		UAV					Video
Body Condition/Morphometrics	Bioenergetics		Research Article	Marine	Mammalia		Cetacean			Killer whale						U.S.A.					U.S.A.		Modified/custom multirotor	Aerial Imaging Systems APH-22	Small															RGB		UAV	Laser altimeter	Manned aircraft			Photogrammetry	Single Camera Photogrammetry
Body Condition/Morphometrics			Methods Validation / Case Study	Marine	Mammalia		Cetacean			Humpback whale	Antarctic minke whale					U.S.A.					U.S.A.		Both multirotor	DJI Phantom 3 Pro	Very small	DJI Phantom 4	Very small	DJI Phantom 4 Pro	Very small	SplashDrone	Small	DJI Inspire 1 Pro	Small	Aerial Imaging Systems APH-22	Small	Mikrokopter LemHex-44	Very small	Freefly Alta 6	Small	RGB		UAV	Laser altimeter				Photogrammetry	Single Camera Photogrammetry
Bioenergetics			Research Article	Inland	Mammalia		Bear			Polar bear						Canada					Canada		Commercial multirotor	DJI Phantom 3 Pro	Very small	DJI Phatnom 4 Pro	Very small													RGB		UAV					Video
Body Condition/Morphometrics	Injury		Research Article	Marine	Mammalia		Cetacean			North Atlantic right whale						U.S.A.	Canada				U.S.A.		Modified/custom multirotor	Aerial Imaging Systems APH-22	Small															RGB		UAV	Laser altimeter	Manned aircraft			Photogrammetry	Single Camera Photogrammetry
Body Condition/Morphometrics	Bioenergetics		Research Article	Marine	Mammalia		Cetacean			Southern right whale						Australia					Denmark		Commercial multirotor	DJI Inspire 1	Small															RGB		UAV	Laser altimeter				Photogrammetry	Single Camera Photogrammetry
Body Condition/Morphometrics	Endocrine		Research Article	Marine	Mammalia		Cetacean			Gray whale						U.S.A.					U.S.A.		Commercial multirotor	DJI Phantom 4 Pro	Very small	DJI Phantom 3 Pro	Very small													RGB		UAV	Laser altimeter	Faecal Sampling			Photogrammetry	Single Camera Photogrammetry	Video
Body Condition/Morphometrics			Research Article	Marine	Chondrichthyes		Ray			Reef manta ray						Indonesia					New Zealand		Commercial multirotor	DJI Mavic Pro	Very small															RGB		UAV		Satellite telemetry	Acoustic transmitters		Photogrammetry	Single Camera Photogrammetry
Body Condition/Morphometrics	Bioenergetics		Note/Brief Communication	Marine	Mammalia		Cetacean			Southern right whale						Argentina	Australia				Denmark		Commercial multirotor	DJI Inspire 1 Pro	Small															RGB		UAV	Laser altimeter				Photogrammetry	Single Camera Photogrammetry
Body Condition/Morphometrics			Research Article	Marine	Chondrichthyes		Ray			Reef manta ray						Indonesia					New Zealand		Commercial multirotor	DJI Mavic Pro 2	Very small															RGB		UAV					Photogrammetry	Single Camera Photogrammetry
Body Condition/Morphometrics	Endocrine		Note/Brief Communication	Marine	Mammalia		Cetacean			Gray whale						U.S.A.					U.S.A.		Commercial multirotor	DJI Phantom 3 Pro	Very small	DJI Phantom 4 Pro	Very small													RGB		UAV		Faecal sampling			Photogrammetry	Single Camera Photogrammetry	Endocrine analysis
Body Condition/Morphometrics			Research Article	Marine	Mammalia		Cetacean			Gray whale						U.S.A.					U.S.A.		Commercial multirotor	DJI Phantom 3 Pro	Very small	DJI Phantom 4	Very small	DJI Phantom 4 Pro	Very small	DJI Inspire 2	Small									RGB		UAV	Laser altimeter				Photogrammetry	Single Camera Photogrammetry
Body Condition/Morphometrics	Bioenergetics		Research Article	Marine	Mammalia		Cetacean			Humpback whale						Australia					Australia		Commercial multirotor	DJI Inspire 1 Pro	Small															RGB		UAV	Laser altimeter				Photogrammetry	Single Camera Photogrammetry
Body Condition/Morphometrics			Research Article	Inland	Reptilia		Crocodilian			Nile crocodile						South Africa					South Africa		Commercial multirotor	DJI Mavic Mini	Very small															RGB		UAV					Photogrammetry	Structure from Motion - Orthomosaic
Body Condition/Morphometrics			Research Article	Marine	Mammalia		Cetacean			Humpback whale						Australia					Australia		Commercial multirotor	DJI Phantom 4 Pro	Very small															RGB		UAV	Laser altimeter				Photogrammetry	Single Camera Photogrammetry
Vital signs			Research Article	Inland	Reptilia		Crocodilian			Nile crocodile						South Africa					South Africa		Commercial multirotor	DJI Mavic 2 Enterprise Dual	Very small															RGB	Thermal	UAV		Weather station(s)			Photogrammetry	Structure from Motion - Orthomosaic, Thermal orthomosaic
[truncated: 25 more columns]
